# Supplementary material for: Acute effects of caffeine supplementation on taekwondo performance: the influence of competition level and sex
Source: Sci Rep. 2023 Aug 23;13:13795. doi: 10.1038/s41598-023-40365-5 (PMC10447555; doi:10.1038/s41598-023-40365-5)
Supplement: Supplementary file 1 — Supplementary Tables. [file 41598_2023_40365_MOESM1_ESM.xlsx]

## Sheet: Table S1
Table S1. Raw data regarding control group.
ELITE						Sub-elite
	TSAT	FSKT 10s	FSKT multi	RPE			TSAT	FSKT 10s	FSKT multi	RPE
M1	5.4	26	124	9		M1	6.15	22	105	8
M2	5.6	27	125	10		M2	5.93	26	111	8
M3	5.8	26	123	10		M3	5.61	26	117	5
M4	5.5	27	123	10		M4	5.86	25	105	6
M5	5.64	25	124	9		M5	5.79	26	117	7
M6	5.75	26	126	10		M6	5.83	24	104	6
M7	5.82	26	127	10		M7	6.05	24	98	7
M8	5.97	27	125	10		M8	6.2	24	102	8
M9	6.39	25	124	9		M9	6.22	22	102	7
M10	5.5	25	122	9		M10	6.34	22	108	8
M11	5.35	26	123	9
M12	5.6	25	125	10		F1	6.26	22	80	8
M13	4.97	25	126	10		F2	5.83	24	99	8
M14	5.7	26	127	9		F3	6.82	21	92	9
M15	5.62	25	125	10		F4	6.93	22	78	7
M16	6.04	24	127	9		F5	6.14	23	102	9
						F6	7.2	23	103	8
F1	6.3	25	124	10		F7	5.93	23	100	8
F2	6.09	25	123	10		F8	6.12	21	95	7
F3	6.1	25	122	10		F9	6.08	23	109	6
F4	5.98	26	122	9		F10	6.22	22	95	7
F5	6.4	25	124	9
F6	6.34	23	121	10
F7	6.33	22	121	9
F8	6.05	25	120	10
F9	5.78	23	120	10
F10	5.43	25	123	10
F11	6.4	23	123	9
F12	6.09	25	120	9
F13	6.17	26	121	10
F14	6.4	24	123	10
F15	6.41	23	122	9
F16	6.09	22	123	10

## Sheet: Table S2
Table S2. Raw data regarding caffeine group.
Elite							Sub-elite
	TSAT	FSKT 10s	FSKT multi	RPE			TSAT	FSKT 10s	FSKT multi	RPE
M1	5.3	29	129	8		M1	5.6	24	114	6
M2	5.57	28	128	8		M2	5.29	25	120	8
M3	5.18	29	130	7		M3	5.15	26	134	7
M4	5.27	29	129	8		M4	5.23	28	129	7
M5	5.4	28	128	8		M5	4.97	29	129	7
M6	5.39	28	129	8		M6	5.07	28	121	7
M7	5.45	29	128	6		M7	5.36	26	126	9
M8	5.48	30	131	9		M8	6.13	27	109	8
M9	5.51	28	130	8		M9	6.42	25	112	7
M10	4.97	29	131	6		M10	5.36	29	116	8
M11	4.84	30	130	8
M12	5.19	27	129	9		F1	6.34	22	107	9
M13	4.87	28	129	6		F2	5.96	24	112	8
M14	5.38	29	131	8		F3	6.7	24	122	9
M15	5.29	26	131	7		F4	7.12	25	123	7
M16	5.51	28	130	8		F5	6.24	24	103	6
						F6	6.58	24	121	5
F1	5.38	28	128	8		F7	5.9	25	107	6
F2	5.61	26	129	7		F8	5.71	21	109	8
F3	5.15	28	128	7		F9	5.89	24	108	6
F4	5.3	26	127	8		F10	6.52	23	90	7
F5	5.54	26	125	6
F6	5.34	23	128	8
F7	5.7	25	125	7
F8	5.24	29	125	9
F9	5.32	28	125	7
F10	5.2	25	129	9
F11	5.74	28	126	9
F12	5.48	26	125	8
F13	5.9	28	127	7
F14	5.85	26	129	7
F15	5.92	27	128	8
F16	5.32	26	127	9

## Sheet: Table S3
Table S3. Raw data regarding placebo group.
Elite							Sub-elite
	TSAT	FSKT 10s	FSKT multi	RPE			TSAT	FSKT 10s	FSKT multi	RPE
M1	5.47	25	123	9		M1	6.12	22	105	9
M2	5.64	26	125	10		M2	5.37	25	118	9
M3	5.28	25	122	9		M3	6.02	25	128	7
M4	5.73	25	123	9		M4	5.24	26	119	4
M5	6.21	24	126	9		M5	5.04	28	120	8
M6	5.73	27	127	10		M6	5.17	28	120	8
M7	5.67	25	125	8		M7	5.58	25	119	6
M8	5.8	27	128	9		M8	6.43	24	107	8
M9	5.75	26	125	10		M9	6.55	23	114	8
M10	5.34	24	123	9		M10	5.52	29	119	8
M11	5.57	27	124	10
M12	5.48	25	124	9		F1	6.47	22	102	9
M13	5.35	26	127	9		F2	6.13	23	111	7
M14	5.55	25	128	10		F3	7.15	23	113	9
M15	5.62	24	124	10		F4	7.45	22	109	8
M16	5.85	26	126	10		F5	6.79	24	108	5
						F6	6.85	22	101	5
F1	5.61	26	125	9		F7	5.96	24	105	6
F2	6.18	27	122	9		F8	5.9	20	97	8
F3	5.45	24	124	10		F9	6.33	24	105	6
F4	5.73	25	124	9		F10	6.86	22	96	6
F5	6.3	26	126	10
F6	5.78	24	123	9
F7	5.94	23	123	10
F8	5.52	27	122	10
F9	5.34	25	124	9
F10	5.54	24	125	10
F11	5.34	25	126	9
F12	5.7	26	121	10
F13	6.05	25	123	1
F14	6.18	25	126	9
F15	6.33	24	125	10
F16	5.98	24	124	9
